# Supplementary material for: Keratin Promotes Differentiation of Keratinocytes Seeded on Collagen/Keratin Hydrogels
Source: Bioengineering (Basel). 2022 Oct 15;9(10):559. doi: 10.3390/bioengineering9100559 (PMC9598618; doi:10.3390/bioengineering9100559)
Supplement: Supplementary file 1 [file bioengineering-09-00559-s001.zip]

Archive with 1 entries (1 files):
- bioengineering-1926687-supplementary.pdf
